# Supplementary material for: Challenges of blinding in clinical balneology trials: a scoping review
Source: BMC Complement Med Ther. 2025 Apr 11;25:132. doi: 10.1186/s12906-025-04878-y (PMC11992841; doi:10.1186/s12906-025-04878-y)
Supplement: Supplementary file 2 — Supplementary Material 2. [file 12906_2025_4878_MOESM2_ESM.xlsx]

## Sheet: All_109
Study ID	Country	Language	Year of publication	Experimental group treatment	Control group treatment	Blinding (no/single-/double-blind)	Water parameters	Category	Randomization	Journal
Adler-Cohen, 2012	Israel	EN	2012	Dead Sea	NO control	no	Dead Sea	1	no	Dermatitis
Alp, 2007	Turkey	EN	2007	BT	tap water	double	mineral water	4c	yes	Physikalische Medizin, Rehabilitationsmedizin, Kurortmedizin
Altan, 2006	Turkey	EN	2006	BT + physical activity	physical activity	no	mineral water	3	yes	Scandinavian Journal of Rheumatology
Ardiç, 2007	Turkey	EN	2007	BT	no treatment	no	mineral water	2	yes	Rheumatology International
Atci, 2022	Turkey	EN	2022	BT	physical therapy	no	mineral water	2	yes	Romanian journal of physical therapy / Revista Romana de Kinetoterapie
Bálint, 2007	Hungary	EN	2007	BT	tap water	double	medicinal water	4c	yes	Clinical Rheumatology
Balogh, 2005	Hungary	EN	2005	BT	tap water	double	medicinal water	4c	yes	Forschende Komplementärmedizin und klassische Naturheilkunde = Research in complementary and natural classical medicine
Baroni, 2012	Italy	EN	2012	BT	non-mineral water	no	mineral water	4a	no	European Review for Medical and Pharmacological Sciences
Baros, 2014	Bosnia	EN	2014	BT + standard methods / BT	standard methods	no	mineral water	3	yes	Medicinski Pregled
Bender, 2007	Hungary	EN	2007	BT	tap water	no	medicinal water	4a	no	Archives of Medical Research
Bender, 2023	Hungary	EN	2023	BT	tap water	no	medicinal water	4a	yes	Life
Bestaş, 2021	Turkey	EN	2021	BT	water-based exercise / land-based exercise	no	mineral water	3	yes	Archives of Rheumatology
Beylot-Barry, 2022	France	EN	2022	BT (filiform shower, simple or bubbling bath, full body and facial sprays, localized treatment)	usual patient care	no	mineral water	2	yes	International Journal of Biometeorology
Branco, 2016	Brazil	EN	2016	BT	tap water	no	mineral water	4a	yes	European Journal of Physical and Rehabilitation Medicine
Brockow, 2007	Germany	EN	2007	BT + UVB	UVB	no	mineral water	3	yes	Journal of the European Academy of Dermatology and Venereology: JEADV
Buskila, 2001	Israel	EN	2001	BT	no treatment	no	mineral water	2	yes	Rheumatology International
Cakir, 2014	Turkey	TR	2014	BT	aquatic exercise / no treatment	no	mineral water	2	yes	Turkish Journal Of Osteoporosis (Turk Osteoporoz Dergisi)
Çetinkaya, 2020	Turkey	EN	2020	BT	NO control	no	mineral water	1	no	Archives of Rheumatology
Cohen, 2005	Israel	EN	2005	Dead Sea + sun	NO control	no	Dead Sea	1	no	Journal of Dermatological Treatment
Costantino, 2014	Italy	IT	2014	BT	NO control	no	mineral water	1	no	La Clinica Terapeutica
Costantino, 2024	Italy	EN	2024	BT	NO control	no	mineral water	1	no	Diseases
Cüce, 2011	Turkey	TR	2011	BT	NO control	no	mineral water	1	no	Turkiye Klinikleri Cardiovascular Sciences
Demirel, 2008	Turkey	EN	2008	BT + exercise	exercise	no	mineral water	3	yes	Journal of Back and Musculoskeletal Rehabilitation
Dilekçi, 2019	Turkey	EN	2019	BT + physiotherapy	physiotherapy	single as stated in study; NO: "due to the nature of treatment, it was not possible to blind the patients. The outcome evaluation process was blinded"	mineral water	3	yes	International Journal of Biometeorology
Dilekçi, 2020	Turkey	EN	2020	BT + physical therapy	physical therapy	single as stated in study; NO: "the clinician and biostatistics expert were blinded"	mineral water	3	yes	Complementary Therapies in Medicine
Dogan, 2011	Turkey	EN	2011	BT + physiotherapy	physiotherapy	no	mineral water	3	yes	Southern Medical Journal
Ekmekcioglu, 2002	Austria	EN	2002	BT + spa therapy	spa therapy	no	medicinal water	3	yes	Forschende Komplementarmedizin und Klassische Naturheilkunde
Erceg-Rukavina, 2015	Bosnia	EN	2015	BT	tap water	no	mineral water	4a	yes	Medical Archives
Errasfa, 2012	Morocco	EN	2012	BT	NO control	no	mineral water	1	no	Shiraz E Medical Journal
Evcik, 2002	Turkey	EN	2002	BT	no therapy	no	mineral water	2	yes	Rheumatology International
Even-Paz, 1996	Israel	EN	1996	Dead Sea + sun	sun	no	Dead Sea	3	no	Journal of Dermatological Treatment
Eysteinsdóttir, 2013	Iceland	EN	2013	BT + UVB	UVB	no	mineral water	3	yes	Scandinavian Journal of Immunology
Fioravanti, 2012	Italy	EN	2012	BT	regular outpatient care	single as stated in study; NO: "all assessments were performed by the same investigator (B.B.) who was blinded to which study arms the patients belonged. The patients were also firmly instructed not to reveal the type of treatment performed by the investigators"	mineral water	2	yes	International Journal of Biometeorology
Fioravanti, 2018	Italy	EN	2018	BT	tap water	double	mineral water	4c	yes	Clinical Rheumatology
Fritsch, 2022	Hungary	EN	2022	BT + standard care	standard care	no	medicinal water	3	yes	In Vivo
Gaál, 2008	Hungary	EN	2008	BT	NO control	no	medicinal water	1	no	The Israel Medical Association journal : IMAJ
Gáti, 2018	Hungary	EN	2018	BT + pain killer	pain killer	no	medicinal water	3	yes	International Journal of Biometeorology
Gebretsadik, 2021	Ethiopia	EN	2021	BT	NO control	no	mineral water	1	no	Inquiry: a Journal of Medical Care Organization, Provision and Financing
Gebretsadik, 2023	Ethiopia	EN	2023	BT	NO control	no	mineral water	1	no	Clinical, Cosmetic and Investigational Dermatology / CCID
Genç, 2018	Turkey	EN	2018	BT + conventional therapy	conventional therapy	no	mineral water	3	yes	European Journal of Integrative Medicine
Gutenbrunner, 1999 (1)	Germany	DE	1999	BT	cold-chamber, self-controlled	no	medicinal water	2	no	Physikalische Medizin Rehabilitationsmedizin Kurortmedizin
Gutenbrunner, 1999 (2)	Germany	DE	1999	BT	self-controlled, tap water	no	medicinal water	4a	no	Aktuelle Rheumatologie
Gutenbrunner, 1999 (3)	Germany	DE	1999	BT	self-controlled, tap water	no	medicinal water	4a	no	Physikalische Medizin Rehabilitationsmedizin Kurortmedizin
Gutenbrunner, 2000	Germany	DE	2000	BT	cold-chamber, self-controlled	no	medicinal water	2	no	Physikalische Medizin Rehabilitationsmedizin Kurortmedizin
Haji, 2021	Ethiopia	EN	2021	BT	NO control	no	mineral water	1	no	Journal of Pain Research
Hanzel, 2018	Hungary	EN	2018	BT	tap water	double	medicinal water	4c	yes	International Journal of Biometeorology
Hanzel, 2019	Hungary	EN	2019	BT	tap water	double	medicinal water	4c	yes	International Journal of Biometeorology
Herold, 1994	Austria	DE	1994	BT	NO control	no	medicinal water	1	no	Physikalische Medizin Rehabilitationsmedizin Kurortmedizin
Horváth, 2012	Hungary	EN	2012	BT + magnetotherapy	magnetotherapy	single as stated in study; NO: "the examiner was blinded regarding the received therapy"	medicinal water	3	yes	Clinical Rehabilitation
Huber, 2019	Austria	EN	2019	BT + hiking	hiking / no treatment	no	mineral water	3	yes	BMC Musculoskeletal Disorders
Karagülle, 2007	Turkey	EN	2007	BT	drug therapy	no	mineral water	2	yes	Clinical Rheumatology
Karagülle, 2017	Turkey	EN	2017	BT + standard drug treatment	standard drug treatment	single as stated in study; NO: "patients were instructed not to reveal their group assignment to the assessor"	mineral water	3	yes	International Journal of Biometeorology
Karagülle, 2018	Turkey	EN	2018	BT + usual pharmacological therapy	usual pharmacological therapy	single as stated in study; NO: "the physician who assessed the patients was kept blinded to the assignment of the study groups"	mineral water	3	yes	International Journal of Biometeorology
Kato, 1990	Japan	JP	1990	BT	usual hot baths	no	mineral water	4a	no	Journal of the Japanese Society of Balneology, Climatology and Physical Medicine
Kesiktas, 2011	Turkey	EN	2011	BT + physical therapy	hydrotherapy + physical therapy / physical therapy	no	mineral water	4a	no	Journal of Back and Musculoskeletal Rehabilitation
Kesiktas, 2012	Turkey	EN	2012	BT + exercise	physical therapy + exercise	no	mineral water	3	yes	Rheumatology International
Kiliçoğlu, 2010	Turkey	EN	2010	BT	NO control	no	mineral water	1	no	Rheumatology International
Koç, 2021	Turkey	EN	2021	BT + physical therapy	physical therapy	single as stated in study; NO: "the researcher was blinded as to which treatment protocol the patients had been ordered"	mineral water	3	yes	International Journal of Biometeorology
Koçyiğit, 2016	Turkey	EN	2016	BT + education	education	no	mineral water	3	yes	Agri Dergisi (Aǧrı: Ağrı (Algoloji) Derneği'nin Yayın organıdır = The journal of the Turkish Society of Algology)
Konrad, 1992	Hungary	EN	1992	BT	drug treatment	no	medicinal water	2	yes	Annals of the Rheumatic Diseases
Kovács, 2002	Hungary	EN	2002	BT	tap water	double	medicinal water	4c	yes	Rheumatology International
Kovács, 2012	Hungary	EN	2012	BT	tap water	double	medicinal water	4c	yes	Clinical Rheumatology
Kovács, 2016	Hungary	EN	2016	BT + exercise therapy	exercise therapy	single as stated in study; NO: "patients were asked not to tell the investigator which treatment they receive"	medicinal water	3	yes	International Journal of Biometeorology
Koyuncu, 2016	Turkey	EN	2016	BT + physical therapy	physical therapy	no	mineral water	3	yes	Clinical Rheumatology
Kulisch, 2009	Hungary	EN	2009	BT	tap water	double	medicinal water	4c	yes	Journal of Rehabilitation Medicine
Kulisch, 2014	Hungary	EN	2014	BT	tap water	single as stated in study; NO: "the examiners were blinded regarding the received therapy. Patients were told not to inform the study doctor"	medicinal water	4a	yes	European Journal of Physical and Rehabilitation Medicine
Kulisch, 2023	Hungary	EN	2023	BT	NO control	no	medicinal water	1	no	International Journal of Biometeorology
Kurt, 2016	Turkey	EN	2016	BT + exercise	exercise	no	mineral water	3	yes	Archives of Rheumatology
Léauté-Labrèze, 2001	France	EN	2001	BT + UVB / BT	UVB	no	mineral water	3	yes	Archives of Dermatology
Leibetseder, 2004	Austria	EN	2004	BT + spa therapy	spa therapy	no	medicinal water	3	yes	Clinica Chimica Acta
Manara, 2023	Italy	EN	2023	BT	NO control	no	medicinal water (honlapon van)	1	no	Dermatology And Therapy
Marazziti, 2007	Italy	EN	2007	BT	non-mineral water	no	mineral water	4a	no	Progress in Neuro-Psychopharmacology and Biological Psychiatry
Masiero, 2018	Italy	EN	2018	BT	NO control	no	mineral water	1	no	International Journal of Biometeorology
Matzer, 2014	Austria	EN	2014	BT	progressive muscle relaxation; resting	no	mineral water	2	yes	Forschende Komplementarmedizin
Matzer, 2018	Austria	EN	2018	BT + walking; BT + resting	walking+resting; resting	no	mineral water	3	yes	Stress and Health: Journal of the International Society for the Investigation of Stress
Neumann, 2001	Israel	EN	2001	BT	no treatment	no	mineral water	2	yes	Clinical Rheumatology
Oláh, 2010	Hungary	EN	2010	BT	tap water	single	medicinal water	4b	yes	International Journal of Biometeorology
Onat, 2014	Turkey	EN	2014	BT + physical therapy	physical therapy	no	mineral water	3	yes	Clinical Rheumatology
Ozkurt, 2012	Turkey	EN	2012	BT + usual medical treatment + patient education and exercise programmes	usual medical treatment + patient education and exercise programmes	single as stated in study; NO: "an investigator who was blinded to the study arms assessed the patients"	mineral water	3	yes	Rheumatology International
Özkuk, 2020	Turkey	EN	2020	BT + physical therapy	physical therapy	single as stated in study; NO: "the physician who carried out the evaluation measurements was unaware of the participants’ treatment groups"	mineral water	3	yes	Alternative Therapies in Health and Medicine
Pérez-Fernández, 2019	Spain	EN	2019	BT + usual pharmacological treatment	usual pharmacological treatment	no	mineral water	3	yes	International Journal of Biometeorology
Şahin-Onat, 2015	Turkey	EN	2015	BT + physical therapy	physical therapy	no	mineral water	3	no	Archives of Rheumatology
Sato, 1998	Japan	JP	1998	BT	NO control	no	mineral water	1	no	Journal of the Japanese Society of Balneology, Climatology and Physical Medicine
Satou, 1998	Japan	JP	1998	BT	NO control	no	mineral water	1	no	Journal of the Japanese Society of Balneology, Climatology and Physical Medicine
Semiz, 2016	Turkey	EN	2016	BT + physical therapy	physical therapy / healthy controls	no	mineral water	3	no	Saudi Medical Journal
Sherman, 2009	Israel	EN	2009	BT	tap water	single as stated in study; NO: "the examining physicians were blinded to the patient’s mode of therapy"	mineral water	4a	yes	The Israel Medical Association journal: IMAJ
Sukenik, 1990	Israel	EN	1990	BT + mud pack / BT	mud pack / no treatment	no	mineral water	3	yes	Annals of the Rheumatic Diseases
Sukenik, 1995	Israel	EN	1995	Dead Sea	no treatment	no	Dead Sea	2	no	Israel Journal of Medical Sciences
Sukenik, 1999	Israel	EN	1999	Dead Sea	no treatment	no	Dead Sea	2	yes	The Israel Medical Association Journal: IMAJ
Szenczi, 2023	Hungary	EN	2023	BT	validated placebo water	double	medicinal water	5a	yes	In Vivo
Tefner, 2012	Hungary	EN	2012	BT	tap water	single as stated in study; NO: "patients knew which type of water they were using, as it was unfeasible to imitate the properties of thermal-mineral water. The condition of study subjects was appraised before and after the balneotherapy course, as well as during follow-up by a single independent investigator unfamiliar with the treatment received by the examined patients"	medicinal water	4a	yes	Rheumatology International
Tefner, 2015	Hungary	EN	2015	BT + physiotherapy	physiotherapy	single as stated in study; NO: "the independent investigators blinded to the treatment on the basis of an agreement reached prior to the study examined the patients before treatment, at the end of treatment, and during the follow-up visits. As the patient cannot be blinded for the treatment, they were expressly asked not to tell the assessor in which group they were treated"	medicinal water	3	yes	Clinical Rheumatology
Tefner, 2023	Hungary	EN	2023	BT + regular outpatient care	regular outpatient care	no	medicinal water	3	no	International Journal of Biometeorology
Thirion, 2022	France	EN	2022	BT	NO control	no	medicinal water	1	no	Clinical, Cosmetic and Investigational Dermatology
Tishler, 2004	Israel	EN	2004	BT	no treatment	no	mineral water	2	yes	European Journal of Internal Medicine
Tutuncu, 1996	Turkey	DE	1996	BT + electrotherapy	electrotherapy	no	mineral water	3	no	Physikalische medizin rehabilitationsmedizin kurortmedizin
Tuulik, 2022	Estonia	EN	2022	BT	mud therapy	no	medicinal water	2	no	Environmental Geochemistry and Health
Umay, 2013	Turkey	TR	2013	BT + electrotherapy	electrotherapy + physical therapy (incl. hot pack)	no	mineral water	3	no	Turkish Journal of Physical Medicine and Rehabilitation (Türkiye Fiziksel Tıp ve Rehabilitasyon Dergisi)
Varzaityte, 2020	Lithuania	EN	2020	BT + physical therapy	physical therapy	single as stated in study; NO: "the assessors were blinded"	mineral water	3	yes	International Journal of Biometeorology
Wang, 1999	Japan	JP	1999	BT	NO control	no	mineral water	1	no	Journal of the Japanese Society of Balneology, Climatology and Physical Medicine
Wigler, 1995	Israel	EN	1995	BT + mud therapy	tap water + mud therapy	double	mineral water	4c	yes	Rheumatology International
Xu, 2017	China	EN	2017	BT	tap water	no	mineral water	4a	yes	Journal of Physical Therapy Science
Yang, 2018	China	EN	2018	BT	no treatment	no	medicinal water	2	yes	International Journal of Biometeorology
Yurtkuran, 1993	Turkey	EN	1993	BT	NO control	no	mineral water	1	no	Physikalische Medizin, Rehabilitationsmedizin, Kurortmedizin
Yurtkuran, 1996	Turkey	EN	1996	BT + relax	relax	no	mineral water	3	yes	Physikalische Medizin, Rehabilitationsmedizin, Kurortmedizin
Yurtkuran, 1999	Turkey	EN	1999	BT	drug therapy	no	mineral water	2	yes	Physikalische Medizin, Rehabilitationsmedizin, Kurortmedizin
Yurtkuran, 2005	Turkey	EN	2005	BT + NSAID / BT	NSAID	single as stated in study; NO: "two of them who did the physical examination and pain evaluation were blind to the study"	mineral water	3	yes	Joint, Bone, Spine: Revue du Rhumatisme
Yurtkuran, 2006	Turkey	EN	2006	BT	tap water	double	mineral water	4c	yes	Rheumatology International
Zámbó, 2008	Hungary	EN	2008	BT	tap water	single	medicinal water	4b	yes	European Journal of Obstetrics, Gynecology and Reproductive Biology
